# Supplementary material for: How the Use of a Patient-Accessible Health Record Contributes to Patient-Centered Care: Scoping Review
Source: J Med Internet Res. 2021 Jan 11;23(1):e17655. doi: 10.2196/17655 (PMC7834934; doi:10.2196/17655)
Supplement: Multimedia Appendix 2 [file jmir_v23i1e17655_app2.xlsx]

## Sheet: Blad1
Charting list for analysis
Categories	Item	Subitem	Synonym/specification
Article info	APA reference
	Year of publication
	Country where research was done
	Specific research group	(OpenNotes group, VA mental care, Mental Health My Evet)
	Aim of study
Methods	Study design	Qualitative	focus groups; document research; in depth interview
		Quantitative	survey; system data
		Mixed methods
	Population	Primary care/general practice; public health; paediatrics; HIV; diabetics; chronically ill; asthma; psychiatry
	Duration of study (months)
	Number of patients included
	Number of professionals included
	Age (in case of patients)	Child/adult
Description PAEHR	Term for PAEHR
	Paper/electronic record
	Active/passive record	Active, passive of semi-active	Active: patient can add information and/ or receive personalized health messages; passive: only read; semi-active: read and use electronic messaging.
	Functionalities of the EPS	Description
Results	Dimensions PC	Information	(knowledge, insight in health/disease)
		Communication
		Relationship patient-clinician	(trust, reciprocal, equity, reporting on sensitive subjects)
		Involvement patient	(shared decision making, coordinating own care, participation, error reporting)
		Involvement family and friends
		Empowerment
		Access to care
		Integration medical/non-medical
		Coordination/continuity
		Team work
	Subgroups	Differences between subgroups	Underserved, Disadvantaged, Digital Divide, Youths/adolescents
