# Supplementary material for: How the Use of a Patient-Accessible Health Record Contributes to Patient-Centered Care: Scoping Review
Source: J Med Internet Res. 2021 Jan 11;23(1):e17655. doi: 10.2196/17655 (PMC7834934; doi:10.2196/17655)
Supplement: Multimedia Appendix 3 [file jmir_v23i1e17655_app3.xlsx]

## Sheet: Blad1
	General Characteristics						EPR functionalities										Outcomes
Reference nr in article	Reference	Country, res. group	Keywords study aim	Design	Population	Period EPR use	Access (●=Full, n=29;●=Limited, n=20)*	Electronic messaging (n=16)	Personalized Health Messages (n=6)	Feedback patient (n=2)	Add/edit health information (n=12)	Sharing (●=share, n=3;●= give access, n=4)**	Planning appointments (n=3)	Paying bills (n=1)	Request medication refill (n=2)	Education (n=10)	Information (n=40)	Involvement in care (n=32)	Involvement others (n=14)	Empowerment (n=23)	Communication (n=22)	Relationship (n=22)	Access to care (n=5)	Integration med/non-med (n=0)	Coordination/continuity (n=3)	Team work (n=0)
30	Aljabri, 2018	USA	safety, utilization satisfaction	Quantitative, Surveys	hospitalized cancer patients, N=632. Demographic differences: Portal adoption increased among patients who were female, married, and with higher income, and decreased among patients who were African American, unemployed, and had governmental health insurance	24	●					●	●	●	●		●a
31	Azizi, 2016	Iran	self-care status	Quantitative, Surveys	type 2 diabetic patients, N=72 (36 intervention, 36 control)	4	●		●		●						●a
32	Bell, 2017	USA, Open Notes	relationship with doctor	Quantitative, Surveys	primary care physicians (N=99) and their patients ( N=4592)	12	●										●	●				●
33	Britto, 2013	USA	perceptions of benefits and/or drawbacks	Qualitative, in-depth interviewing.	parents of children <18 years with CF, Juvenile idiopathic arthritis and/of DM. N=24	12	●	●									●			●	●
34	Cimino, 2002	USA	experience	Mixed methods: surveys, system data, telephone interviews	patients in hospital, N=13. hospital professionals, N=3	36	●		●		●					●	●	●			●
35	Cromer, 2017	USA, VA mental care	relationship with doctor	Qualitative, semi-structured interviews	patient receiving VA menthal health care, N=28	6	●															●
36	Crouch, 2015	USA, VA care	patient activation, empowerment, knowledge	Quantitative, survey and system data	Veterans living with HIV, N= 40 (20 users vs 20 non-users). The two groups differed by race and access to a computer.(Users more caucasian, no afro-americans)	12	●	●									●a	●a		●
37	Dean, 2017	USA	use and perceptions	Quantitative, survey and system data	parents of children (<12 yr) in hospital, N=90	6	●	●								●	●	●			●
21	Delbanco, 2012	USA, Open Notes	effect on doctors and patients	Quantitative, Surveys	primary care patients (N=5219) and physicians (N=99)	12	●										●			●		●
38	Denneson, 2017	USA, Mental health, My HealtheVet	perspectives and experiences	Qualitative, individual semi-structured interviews	mental health clinicians and nurses, N=28	6	●										●	●				●
39	Denneson, 2018	USA, Mental health, My HealtheVet	health efficacy, health knowledge, relationships with clinicians, negative emotional responses	Quantitative, Surveys	patient receiving VA menthal health care, N=178. "lacked some demographic diversity to examine race-ethnicity and gender in analyses,representative of the general veteran population on these variables"	4	●										●			●		●
40	Earnest, 2004	USA	experiences	Mixed methods: surveys, individual interviews and focus groups.	patients with congestive heart failure (N=81: 38 intervention +43 control) and their caregivers (N=8). "The patient population enjoyed a higher level of education and computer literacy than the general population."	12	●	●									●	●		●	●	●			●
41	Elers, 2018	New Zealand	delivery of primary healthcare.	Qualitative, individual semi-structured interviews	GPs using or implementing a patient portal, N=9	differentiated	●b										●	●			●	●
42	Esch, 2016	USA, Open Notes	experiences, patient-doctor relationship, patient engagement, self- care, self-management skills	Mixed methods: analyses of free tekst, survey, semistructured individual interviews, patient activation measures, and member checks.	primary care patients, N=4545. 576 free-text answers analysed.	12	●					●					●	●	●	●		●	●
43	Fisher, 2009	UK	use, impact, benefits and drawbacks	Qualitative, focus group interviews, individual interviews and telephone interviews.	primary care patients, N=43	24	●									●	●	●				●
44	Fossa, 2018	USA, Open Notes	shared decision making	Quantitative, Surveys	primary care patients, N=6316. Compared to nonrespondents, respondents were older (mean age of 56 vs. 51) more likely to be White (82% vs. 76%) and college educated (70% vs. 62%)	12	●										●	●				●
45	Gerard, 2017	USA, Open Notes	nonwhite and less educated; understanding health conditions and providers' thoughts; feeling informed; remembering care plan; taking care decisions	Quantitative, Surveys. Patients at our medical center are largely white and more likely to have a 4-year college degree or higher.	Primary care patients, N=6391. Compared with patients who submitted a report but did not respond to the voluntary qualitative question, patients who provided a response were slightly older.	12	●										●		●	●	●	●	●
46	Gerard, 2018	USA, Open Notes	experiences	Mixed methods: free tekst analysis and survey	primary care patients, N=260	12	●										●	●		●
47	Gravis, 2011	France	anxiety, quality of life, and satisfaction.	Quantitative, Surveys	cancer patients, outpatient setting, N=295 (149 intervention/ 146 control)	32	●c										●	●	●	●	●
48	Hanna, 2017	Australia	experiences and perspectives	individual semi-structured telephone interview	primary care patients, N=12	>36	●										●	●		●	●
49	Jackson, 2014	USA, Open Notes	characteristics of patients views on associated benefits and risks	Quantitative, Surveys	primary care patients, N=4516	15	●										●	●	●				●
50	Kayastha, 2018	USA	experience	Qualitative: indepth interviews	cancer patients, N=20	3	●										●	●		●		●
51	King, 2017	Canada	engagement in care, caregiver-provider communication	Mixed-methods, portal usage information, survey and focus groups or individual interviews	parents of chirldren in rebabilitation center ( N=18), and professionals (N=5)	14	●	●					●				●	●	●		●
52	Mak, 2015	Canada	experiences	Quantitative, Surveys	patients making use of lab service, N=3292 (2047 users vs 1245 non-users)	12	●
53	Moll, 2018	Sweden	experiences	Quantitative, Surveys	citizens of Sweden, N=2587	5	●d										●				●
54	Nagykaldi, 2012	USA	process of patient-centered preventive care	Quantitative, Surveys and system data	primary care patients, N=354	12	●				●							●a
55	Nazi, 2013	USA, VA care	satisfaction, self-care, and communication	Quantitative, Surveys	veterans, N=688	11	●	●			●	●					●	●	●		●
56	Nazi, 2015	USA, VA care	experience, distress or confusion.	Quantitative, Surveys	veterans, N=29191 (6861 users vs 22330 non-users). Users more educated than non-users, middle-aged instead of youngest/elderly group.	3	●	●			●						●	●		●
57	Oster, 2015	USA, Open Notes	utilization and perceptions, comparison HIV patient vs other primary care patients	Quantitative, Surveys	Patients in primary care (N=3819) and their physicians (N=99)	12	●												●		●	●
58	Ozok, 2014	USA	usefulness and usability	Mixed methods, direct observations, concurrent think-aloud, surveys, interviews and focus groups	primary care patients (N=22) and their care providers (N=8)	Not clearly specified	●		●		●	●					●			●	●				●
59	Pai, 2013	Canada	experience	Quantitative, survey and system data	cancer patients, N=17	6	●						●			●	●	●	●	●	●	●
60	Pell, 2015	USA	experiences	Quantitative, Surveys	hospital patients (N=50) and care providers (N=42)	6	●										●	●		●		●
61	Petersson, 2018	Sweden	experience	Quantitative, Surveys	professionals in pscyhiatry, N=285	18	●										●	●		●		●
62	Rexhepi, 2018	Sweden	attitudes and experiences	Qualitative, semi-structured interviews	cancer patients, N=30	12	●			●	●	●					●	●	●		●	●	●
63	Rief, 2017	USA	experiences	Qualitative, focus group interviews	primary care patients, N=41	>12	●		●								●	●		●	●	●	●
64	Riippa, 2014	Finland	patient activation.	Quantitative, Surveys	chronically ill patients, N=137 (80 intervention, 57 control)	6	●	●										●
65	Ronda, 2018	The Netherlands	opinions and working methods	Quantitative, Surveys	physicians and nurses from general practices and an outpatient clinic, N=129	48	●	●		●	●						●	●			●	●
66	Ross, 2004	USA	patient care and clinic operations.	Quantitative, Surveys	patients with heart failure, N=107 (54 intervention, 53 control)	12	●	●								●				●	●
67	Shaw, 2008	Canada	uptake of, and satisfaction with, relevant information.	Quantitative, Surveys	pregnant women, N=193 (97 intervention and 96 control)	2 to 6	●		●								●	●
68	Tuil, 2007	The Netherlands	empowerment	Quantitative, Surveys	couples undergoing IVF, N=90 couples (intervention: 51 couples; control: 39 couples)	Not clearly specified	●	●	●							●				●
69	Turvey, 2014	USA, VA care	adoption and use	Quantitative survey study	veterans, N=18398	3	●	●									●	●	●
70	van den Heuvel, 2018	The Netherlands	feasibility, utility and user-experiences	Quantitative, Surveys	psychiatric patients (N=39), care partners (N=1) and professionals (N=11)	18	●	●			●					●	●		●	●	●
71	van der Vaart, 2014	The Netherlands	use, satisfaction and impact	Quantitative, Surveys	chronically ill patients, N=194	5	●									●	●	●	●	●	●	●
72	Verstraete, 2016	The Netherlands	use	Mixed methods: survey and focusgroups	hospital patients (N=190) and professionals (N=338)	6 (pat); 4 (prof)	●	●			●				●		●					●
73	Wackerle, 2010	Switzerland	use and acceptability	Quantitative, structured interviews	pregnant women, N=400 (200 intervention vs 200 control)	5 to 8	●												●
74	Wagner, 2012	USA	patient empowerment, patient perception of quality of care	Quantitative, Surveys and system data	patients with hypertension, N=443 (193 intervention vs 250 control)	12	●	●			●					●		●				●
75	Wiljer, 2010	Canada	anxiety levels and perceptions of self-efficacy	Quantitative, Surveys and system data	cancer patients, N=299 (105 intervention compared to 194 controls)	1.5	●				●					●	●	●		●
76	Wolff, 2017	USA, Open Notes	acceptability and effects	Quantitative, Surveys	hospital patients (N=184) and care partners (N=252)	12	●	●				●					●		●	●a	●				●
77	Woods, 2013	USA, VA care	views and experiences	Qualitative, Focus groups	veterans (N=30) and their delegates (N=6)	13	●					●					●	●			●
*:●=Full access, including visit notesl; ●=Limited access, no visit notes
**: ●=patient can share information with others (download/forward);●= patient can give access to others
a: significant result
b: experiences of physicians with different portals
c: paperbased
d: physician can limit access
