# Supplementary material for: How the Use of a Patient-Accessible Health Record Contributes to Patient-Centered Care: Scoping Review
Source: J Med Internet Res. 2021 Jan 11;23(1):e17655. doi: 10.2196/17655 (PMC7834934; doi:10.2196/17655)
Supplement: Multimedia Appendix 4 [file jmir_v23i1e17655_app4.xlsx]

## Sheet: Blad1
Article reference number	Author (yr)	Design	Comparison:	information (knowledge, insight in health/disease)	anxiety, worries (because of information)	involvement in care (also coordinating your own care, engagement, participation)	involvement others (relevant others, like family and friends)	empowerment	communication	time investment (bacause of more questions and different way of reporting, related to communication)	relationship (trust, reciprocal, equity)	access to care	integration medical/non-medical	coordination/continuity	team work	Other outcomes	Special remarks	Possible bias/quality issues
Descriptive studies
32	Bell	quantitative, pre-post surveys professionals and post surveys patients	absent	Reason: ‘know about health’ (58%); ‘be sure I understood the doctor’ (55%); ‘curious’ (48%)		Reason: check if notes are right. (25% of calls to office concerned errors) Collaboration: ‘I use my doctor’s notes as a reminder of what she and I agreed that I should do to improve my health. I also see how much my doctor really makes an effort to listen to and address my concerns’				no doctors at any site reported ordering more tests and/or referrals. 7% (331) patients reported contacting their doctor’s office about a question related to their notes.	Effect: feel better about doctor (37%), not better or worse (62%). More positive: older, male, non-white, less education, poor self-reported health. Phys: 51% report patients trust them more, 36% don't know. 53% feel patient satisfaction improved.
33	Britto	Qualitative, in-depth interviewing.	absent	Provides reassurance.	Reduces anxiety, being able to reread information when you're worried. Provides reassurance. Few parents mentioned that seeing certain information (e.g. new diagnosis) would scare them.			provides a sense of control and independence	Removes barriers to communication: ask 'stupid' questions, that you wouldn't pick up the phone for. Or not urgent questions. Not dependent on provider to give test results or check some already given information)
34	Cimino	mixed methods: surveys, system data, telephone interviews.	absent (pre-post comparison not very valuable due to small number, n=4)	Improved understanding health and illness. Respondents generally seemed to understand information in their records. Did not require educational resources or infobuttons		PatCIS useful (3/4); Willing to enter own data into my record(4/4); Willing to review my own health information (4/4); improved health care by allowing a more active role. ‘I look for trendsin my medical data and if I see something I can contact the doctor to see what’s going on, what we can do, change meds or whatever.’ Increased ownership of own health care because of access to own medical data.			improved interactions with health professionals; Ability to view and track lab values prior to seeing physician improved level of communication during subsequent visits. ‘Communication is less in the way of getting information now, and more in the way of discussing treatment options and agreeing on a course of action, so to me its more efficient.’ Clinician: ‘Right now most of the communication t…									very small number of patients, preselection by their doctors.
35	Cromer	Qualitative, semi-structured interviews	absent								level of transparency (nothing left out of misrepresented) and respect (feel being heard, richgt tone of notes) in notes contributes to feelings of trust. Patients report greater trust when their mental health clinicians listened in session, focused on patient strengths, and approached the therapeutic process as an equal.
37	Dean	quantitative, survey and system data (post)	absent	monitor my child's health condition (86%); information useful (68%); understand the care my child needs (65%)		information helps me make decisions about my child's care (76%), helps me care for my child's health care needs (75%)			improve my communication with my child's doctor (60%) and nurse (60%)							portal use reduces errors in health care (90%). Reported errors (8%)		english speaking as inclusion criterium
21	Delbanco	quantitative, surveys Pre-post and post	pre-post	77-85% understands health conditions better, 76-84% remember care plans better, 69-80% better prepared for visit. Phys: understand 38-45%; remember plan 41-46%; better prepared 29-38%; More confusing than helpful: 2-8% (Phys 12-21%)	more worries 5-8% (Phys 12-42%) More confusing than helpful: 2-8% (Phys 12-21%)			health self-efficacy/ownership: "how much does reading your….notes help you take better care of yourself?"		Some needed more time to edit or explain notes and framed this as 'better documentation, a good thing'	feel offended 1-2% (Phys 2-18%)					takes better care of self: 70-72% (Phys 26-33%); Takes medications better: 60-78% (Phys 31-38%); concerned about privacy 26-36% (Phys not asked) Physicians perceive no negative patient consequences, no changes in their practice (74%) and no difficulties. Best thing about opening your notes to patiens online: " strengthened relationships", enhanced trust, transparency, communications and shared de…
39	Denneson 2018	Quantitative, surveys (post)	absent	health knowledge: 40% has more understanding of treatment; 51% feels reading notes helps to follow treatment recommendations	reading notes causes stress, for 26% sometimes, 8% often or always; 18% sometimes upset, 8% often or always by open notes; What was most upsetting: if note makes problem seem smaller dan real			health self-efficacy/ownership: 40% feels reading notes helps to take better care of oneself; 49% feels more in control of their mental health care			Relationship: 45% has more confidence in clinician; 34% feels reading notes has improved relationship with clinician					education associated with decreased patient-clinician alliance. PTSD associated with increased patient-clinician alliance and experiencing negative emotional responses after reading notes. No demographic or clinical differences for health self-efficacy of health knowledge.
38	Denneson 2017	Qualitative, individual semi-structured interviews	absent	patients are provided with more information about their health, more transparency		Open notes means 'power shift'. some clinicians viewed this shifting power differential as a move…..toward "patient-centered" care, creating better opportunities for collaboration with patients and facilitating patient engeagement in care'.					1) Shifting patient-clinician power distribution. Some clinicians felt a loss of control, not necessary a problem. 'some clinicians viewed this shifting power differential as a move…..toward "patient-centered" care, creating better opportunities for collaboration with patients...' 2)affecting therapeutic relationship. Sometimes a disbalance occurs, patients 'directing their care' and dictating th…					3) professionals adjusting their practices in the contex of Open Notes: 'someone said: "I smoked meth for 40 years and my wife doesn't know" and I was like, gosh, do I put this in the note? Because I don't know if he is going to give his wife access to his notes and then see something that was delivered in confidence.....' Clinicians feel a strong desire to protect their patients from potential h…	as for 'patient-centered care': some clinicians described the power shift as a move toward mor 'patient-centered care'. Characterized bij shared patient-clinician power and responsibility, a biopsychosocial orientation, patient and clinician humanity and a therapeutic alliance. True patient-centered care has been thought to be difficult to implement in mental health settings, where clinicians his…
40	Earnest	Mixed methods: pre-post surveys, individual interviews and focus groups.	absent	1. learning more about condition 2. reinforcing memory regarding instructions/information;		Shared Decision Making: Users felt that understanding the process of medical care brought a number of benefits, including reassuring them, giving them a greater sense of control, allowing them to participate in their own care at a deeper level, improving their communication with their doctor, and increasing their appreciation of the doctor’s skill and expertise			participate in your own care at a deeper level; improving communication.	No change in workflow or time investment was noticed. Patients: streamlining flow of information. No need to leave phone messages to retrieve test results.	participate in your own care at a deeper level; increasing appreciation of doctor's skill and expertise. Physicians: no change in relationship.			Parients provide copies of tests and laboratory results to other doctors, take care of their own medication when they are out of town (e.g. after losing your medication)		confirming normal results and the accuracy of the medical record. Reducing jargon or built-in definitions appreciated. On the other hand: "I would rather have the doctors just write waht they write and me work to understand it, than them writing it for me and leaving something out that I would like to know" and about 'sensitive subjects': "it's my life at stake and I want to know the good and the…	> bypassing physicians as gatekeepers of information. Risk of patients setting agenda NB! That's exactly what you want to happen in PC. Here doctors seem to be afraid of their role changing.	inclusion: english speaking; previous use of internet as entry criterion; 27% of invited patients responded.
41	Elers	Qualitative, individual semi-structured interviews	absent	Health information seeking: can improve health literacy. Reflection of society: patients searching for health information does not reflect a deficit in medicine, but rather, a change in the way that individuals now lead their lives. information through the patient portal has given some patients a better understanding of their conditions, leading to improved compliance with treatments or the manag…		advantageous for chronic illness sufferers because they could self-monitor ‘numbers to actually make change’			Changing consultation: some considered communication ability of patient portals to be a way of connecting with patients in another medium and focused on the convenience of being able to complete tasks efficiently at a distance, allowing patients to fit it in with their schedules. The communication is changing, and will continue to change. I think that’s a positive thing. I think that’ll help brea…		I think the core relationship will be the same, but I think that some of the stuff around the edges will make it more efficient when there's a place for it..But we will still use the face-to-face when it's needed…It can help interact with patients in modern terms, as a form of partnership.					Portal usage: 20% of the patients used the portal. Very digital people enroll more, but some said thati elderly and those with chronic health conditions were more likely to enroll.		Actually this article describes how clinicians think their patients use the portal and how it helps them or not. There is little information on experiences of clinicians themselves?
42	Esch	mixed methods: surveys, free tekst analysis, semistructured individual interviews, activation measures, member checks.	absent	575/576 remarks on 'understanding': using open notes to refresh memory (104), confirm understanding (94), understand one's own health information (77). Qual: transparency		60 remarks concerned partaking role patient. Qual: more involvement	4/13 shared notes with others. Qual: patient activation and engeagement maybe fostered in important ways.	334/576 remarks on 'self-care': control (59), proactive/partaking role patient (60). Qual: feeling more in control. This group had a positive attitude toward self-care			396/576 remarks concerned relationship. Trust. Qual: trust is an important issue, especial for female patients. 'I think it's important to know that I'm trusted as part of this relationship. And it helps me trust the doctor as well.'	Qual: easy acces to health information				Quality improvement: 502/576 remarks. Keeping track of records (74), adherence/compliance (64). More experience correlates with more perceived benefits and fewer concerns. Women >better understanding and more appreciation. Mental disorders >communication & coordination, increased ability to self-manage and self-coordinate. Non-white: >better clarity of health information, higher motivation about …
43	Fisher	Qualitative, focus group interviews, individual interviews and telephone interviews.	absent	Why access: curiosity; Tracking illness and care; educational information; Refresh memories, clarify clinician's communication.		increase participation in healthcare: felt more like a partner in my healthcare. Preparation for appointments. Enhance self-care, make lifestyle changes on bases of record information.					having a more equal relationship with doctors. Record access reinforced trust and confidence in GPs, a.o. because of transparency.					Overall positive, negative remarks mainly concerned using the system at first.
45	Gerard 2017	Mixed methods, analysis feedback reports, surveys.	absent	1. confirm and remember next steps; 2. increase learning; 3. feel more informed; 4. better understanding; 5. feedback tool extends 'teach-back opportunities' through bidirectional communication.	Patients: more hopeful, uplifted.		patients: sharing information with care partners.	possibility to give feedback encourages shared agency, puts patient in active rather than passive position.	report tool allows more frequent non-intrusive communication with doctor.		Patients: gaining confidence in providers; feel ing listened to and cared for. Possibility to give feedback enhances a sense of partnership.	Patients: quicker access and results.				feedback option helps to correct mistakes.
47	Gravis	quantitative, surveys (intervention-control)	non-user vs user	82,2% understood information, 77% did not encounter unwanted information. helped to understand disease more thoroughly (71%)	68,8% declared OMR was not source of anxiety for them.	OMR helps to be involved in medical decision-making process (60%)	helps to discuss disease with relatives (59%) GP (56%) and oncologist (62%)	helps to become more empowered (63%)	helps to discuss disease with relatives (59%) GP (56%) and oncologist (62%)								NB! Access to the record was not electronically, patients received a BRIEFCASE containing full record information.
48	Hanna	qualitative: individual semi-structured telephone interview	absent	assist disparate healthcare providers to understand a patients healthcare history.		increased patient agency to manage their health		increased patient agency to manage their health	improved quality of care through improved communication							Necessary conditions: awareness integration and use of PCEHR; userfriendly functional software interface.
49	Jackson	quantitative, surveys Pre-post	absent	memory aid, enables participants to review and self-monitor health status and treatment.		direct and instant access without having to negotiate with 'gatekeeper'. Being able to discuss treatment possibilities.	55% like family members/friends to have own access. 22% actually showed to or discussed with family/friends. Shared with: family/friend who takes care of them (35%), another family member (56%), anathor friend (10%), another doctor (9%), a nurse or other health professional (8%), someone else (11%). Sharing notes was associated with: age >60; lower educational level; being retired/out of work; Po…					rapid access to health information was perceived to be advantageous in emergency situations.				Adherence: "I do better with taking my medication as prescribed"
50	Kayastha	Qualitative: indepth interviews	absent	refresh memory, clarify understanding. Difficult to grasp everything discussed during visits.	Ameliorate uncertainty, relieve anxiety, facilitate controle: reading notes adressed uncertainties, feeling less anxious as a result. More knowledge leads to less fear. Increase of anxiety (subset of patients): 25% finds it emotionally difficult to read notes, raising concerns.	Facilitate control: feeling less anxious, means feeling greater sense of control. Asking informed questions > engagement in care, leads to even greater sense of control, thus creating a cycle of understanding and engagement.		Equipped with better understanding, patients were empowered to ask their clinicians informed questions about their care.			Increase trust: transparency increases trust in clinicians. feeling heard and cared for. Believing nothing is being hidden from them, results in more trust.					Medical jargon can be frustrating. Instead of not using medical jargon they suggest to make it comprehensible (lexicons/hyperlinks). Repetition also annoying, suggestion: highlight new information.
51	King	mixed-methods, portal usage information, survey and focus groups or individual interviews	absent	more detailed information, learn the technical language.	providers: uncertainties in portal use, uncertain whether they have to inform families about the portal;	providers: not sure about impact on client engagement, but felt that the portal provided a positive inviting message to families about being engaged.	providers: not sure about impact on client engagement, but felt that the portal provided a positive inviting message to families about being engaged.		communicate on more level playing field with providers.									not very strong evidence that EHR contributes to engagement or empowerment, but the portal evidently was a work in progress and time between focus groups was very short (6-8 weeks), first survey after only 9 months of use.
53	Moll	quantitative, surveys (post)	absent	>93% felt more informed. 80% better understanding	79% feels safer, 6% feels unsafer. 26% felt worried about something they had read.				84% improves communication with medical staff.
55	Nazi 2013	Quantitative, surveys (post)	absent	64% reported that they looked up information on a disease, condition, or treatment;	worries about safety: 80% agreed that intervention website adequately protects privacy personal health data, 1% disagrees;	39% said that they discussed information with their health care provider	although delegation was available, only 17% granted access to their VHA health care provider, whereas 15% granted access to a family member or loved		47% agrees that Open Notes improves communication with provider. 30% neutral, 17% disagree or strongly disagree (5%).							22% reported self-entering data using the Web site's Healthelog features; 50% agrees that wellness reminders help to take action or to stick to treatment plan; 2/3 agrees that open notes help to improve their health care.
56	Nazi 2015	quantitative, surveys (post)	absent	why read: ‘know about health’ (26%), ‘be sure I understood doctor’ (21%), 'remember what happened' (13%) ‘curious’ (21%), wanted to know what the doctor was thinking (6%), Benefit: 78-92% understands health conditions better, 69-92%% remember care plans better, 61-88% better prepared for visit. More confusing than helpful: 2-6%	worry more: 3-8%	better adherence medication 61-79%		more in control of my health care 65-91%; take better care of myself 65-91%								wanted to check the notes if they were right: 9%; 85% scores 7 or higher in overall satisfaction with access to VA Notes. (75% scores 8 or higher)		predominantly male, between 50 and 79 years of age. Users more educated than non-users, middle-aged instead of youngest/elderly group. Only 1/4 of all respondents did know of VA Open Notes
58	Ozok	mixed methods, direct observations, concurrent think-aloud, surveys, interviews and focus groups	absent	1. more informed on health risks; 2. better understanding of consequences of noncompliance or lifestyle; 3. appreciation of individually tailored information				more in charge of own health	portal as a place to start the doctor's visit on, writing down questions in advance. Easier communication with care provider.	Improving efficiency: 'finally something to save me time'				Potential to improve patient safety by giving them more control over their own information, they can use as a repository of health information and bring it along to other care providers		Medical terminology too difficult. Professionals: improve quality and effeciency in primary care clinics.
59	Pai	quantitative, survey and system data (post)	absent	82% discovered new information that would not have been received by talking to professionals. 94% said that health care team answered all questions and concerns. 6% somewhat agreed that very important medical records were missing. Prepare for upcoming appointments with doctor.	6% confidentiality/privacy concerns	patient felt more involved with own care	records helped to inform family member, questions could be answered by showing them the reports.	share print-out of record with another doctor; family physicians and urologists should have acces to EPR	65% better communication with oncologist. 82% enhanced communication through EPR. More interactivity with physician (e.g. blogging) is desirable.		Transparency of medical records in provider builds trust between doctor and patient.
62	Rexhepi	qualitative, semi-structured interviews	absent	learn more about health condition and medical issues; Know whether understood information from physician correctly; access become better prepared for doctor visits; memory aid.	Healthcare system is causing anxiety because patient have to wait long before they receive results of tests. Being able to access results reduces that anxiety. Waiting causes more anxiety than accessing them yourseves, even if results would be alarming. And about difficult diagnosis, like reading that you have a cancer diagnosis: “it is easier to break down at home where you are surrounded by fam…	feel more in control of care. important and crucial role in management disease. enhances shared decision-making	only one patient has chosen to share the medical records with a family member		preparation helps to improve the physician-patient communication.	patients say they don't make an extra call when they have questions, but rather wait until the next doctors' visit.	increase appreciation of the physician's skill.	easy access to information when and where it is needed.				6/15 patients found inaccuracies, which they did not ask to be corrected, not wanting to be a burden. Not all patients understood everything they read. Most patient use the internet to find information and explanations for difficult terms.		small number of patients (15)
63	Rief	Qualitative, focus group interviews	absent	Active nature (sent reminders regarding routine care) allowed participants to go into an office visit feeling better prepared; sense of awareness about health and steps necessary to maintain or improve it. feel more active in monitoring health.		be more engaged partners with their providers. helped feel like an active interlocutor and collaborative decision-maker. extended patient–provider relationship beyond office visits and cultivated opportunities for active involvement in ones own care.		Taking greater ownership over their own health.	active reminders and tracking tools prompted more frequent and improved communication with providers. having access to test results ahead of speaking with a physician enhanced the perception that more relevant and useful information exchange was happening.		allowed them to cultivate relationships with their providers that they perceived as more robust and effective.	immediacy of secure messaging cultivated a sense of comfort and ease of access. directness of being able to do so without first leaving a message with office staff, seemed to improve participant experiences of making contact
65	Ronda	quantitative, surveys	absent	Knowledge on diabetes improves (58,3%); prepare better before the consultation. (71,1%); Better understanding	Expectations before: patients will be more worried, came not true	Clin. Feel that involvement patient in care strongly improves (67,8%) Stimulation of self-management and self-correcting behaviour.			Reason to use: supposed improvement of communication between different members of the diabetes team by working with one common medical record 43,8%	Most reported no change in frequency of patient consultations since introduction of portal.	Collaboration with patient improves (70,2%) Better relationship patient-clinician.					Reason to work with patient portal: they felt that it could improve the quality of diabetes care 60,2%. No change in way of medical notation. Portal can prevent medical mistakes (55,5%)
69	Turvey	quantitative survey study (post)	absent	understand my health history better, information in one place (73%); easier to monitor laboratory results (72%); understand better which medications I need to be taking. (54%)		better manage health in general (65%); go to my medical appointments at the appropriate time (56%)	give others, such as healthcare providers or family members, important medical information (68%): Half of the users who also have non-VA providers share information between them. Patients do NOT feel that providers are repsonsible for information sharing among each other.
70	van den Heuvel	quantitative, surveys pre-post and post	absent	more insight into mood and activity fluctuations when they used the mood chart and graph (74.4%), monitored hours of sleep (71.8%), and detected prodromal symptoms (69.2%). Clin: patients use of mood graphs increases clinicians insight and knowledge. (58,5-73,6% for different components)			only one family caregiver was given access. This gave her insight in current mood, alcohol/drug usage, hours of sleep, trigger events or mood fluctuations, general psychological wellbeing and medication adherence of patient. 23,1% of patient found caregivers access preferable, 25,6% found it adverse.	improved insight into trigger events (61.5%), resulting in increased subjective feeling of control over mood swings and activities (53.9%). Clin: patients experience increased control over mood swings (52,8%) and life in general (34%)	communication with clinician more efficient (61.5%), Clin: communication improved (32,1%); enhances open communication (69,8%).
71	van der Vaart	quantitative, surveys pre-post	absent	Log in before visit to prepare (70%) of afterward to look back (19%). Better knowledge of treatment (37%), knowledge about disease (27%), understanding what providers explain (24%)		were more involved in their treatment (44%)	34% shared information with family member.	Website users and login users did not show a larger improvement in the patient-provider relationship and on empowerment than non-users did, as we would have expected. It should be noted, however, that ceiling effects at T0 were found for four out of eight outcome measures	more self-efficacy in communication with providers (!9%)		more trust in my care provider (16%) Improvement relationship not more improved among website users and login users.							No significant difference in empowerment. But: 4 out of 8 outcomes ceiling effect. Another explanation for the lack in effect is the short timespan.
72	Verstraete	Mixed methods: survey and focusgroups	absent	Professionals: patients come to doctors visit more prepared. Patients: quick acces to information (55%); need more information on medical condition (41%); valued realtime access of test results highly (75%)	Physicians expect: ↑unnecessary worried patients. Did not come true due to limited portal use. Some negative experiences with realtime visibility of test results, when outcomes unexpected/undesirable.					Physicians expect: ↑time investment. Did not come true due to limited portal use.	Relation and communication becomes more 'horizontal instead of vertical'.
73	Wackerle	quantitative, structured interviews (post)	absent		80,5% felt safer as a result of having notes on a stick. (overall the stick was associated with 'slichtly less anxiety') 88% experienced no data confidentiality concerns. 1% reported the stick made them feel more anxious.		67 % shared info on stick with partner, 7,5% with doctor/midwife.
75	Wiljer	Quantitative, Surveys and system data, Pre-post	absent	95.8% (115/120)improve knowledge about their health. understanding their disease, prepare them for visit with physicians.		97.6%, of the respondents (124/127) perceived that having access to their personal electronic health record would help them manage their care better.
76	Wolff	quantitative, surveys pre-post	absent	why read: know about health: pat51 vs care partner 60%; ‘be sure I understood’: pat52-cp49%: 'remember what happened': pat39-cp32%; ‘curious’: pat36 -cp23%; know doctors thoughts: pat23-cp35%); unable to attend visit, know what was discussed: cp 36%; Benefit: better understanding (94%); better ability to remember plan (94%)	Reason not to read: 2 vs 3% thought reading notes would make me anxious.		87% cp read notes when given acces. 47% pat discuss or share visit notes with others. 25% cp shared notes. Benefit: 'overwhelmingly endorsed as beneficial': more likely to agree about plan, more productive discussions about care, better able to formulate questions for doctor.	more in control of care (89%), more confident in ability to manage health information (OR2.14)	caregivers using possibility (1/3) to view notes of visits they couldn't attend improves communication (information actually)					caregivers using possibility (1/3) to view notes of visits they couldn't attend improves continuity of care.		Check for accuracy: 22 vs 19%. Better adherence (71%)
77	Woods	Qualitative, Focus groups	absent	theme 2: perceived improved patient knowledge and self-care: Improved understanding of health issues Greater insight into provider assessments and recommendations Improved sense of control of health issues Prompt to use the Internet to understand information	theme 4: perceived challenges from viewing records and electronic documentation: Stress related to information not routinely disclosed Concern about language in notes Inconsistencies or errors in documentation Observations on electronic records and PHR technical problems	theme 3: perceived improved patient knowledge and self-care: Prompt to remind health care team for appropriate care or follow-up More engaged to discuss health and health care issues More able to participate in decisions if care is needed or not.			theme 1: perceived enhanced communication with providers and health care teams, like: Supplements in-person communication Improved recall of appointments More prepared for encounters with providers Greater ability to share information with non-VA providers
Studies comparing outcomes in pre-post comparison
21	Delbanco	quantitative, surveys Pre-post and post	pre-post							Visit take longer: 23→3%; More time for questions: 49→8%; More time editing notes: 46→21%; No significant difference in amount of emails before and during intervention.						Less candid in documentation: 33→28%, Change way address sensitive subjects: Cancer 33→26%; mental health 44→36%; Substance abuse 38→28%; Overweight 18→33%		At one location doctors could block patients' access to specific notes.
40	Earnest	Mixed methods: pre-post surveys, individual interviews and focus groups.	pre-post		Professionals, confusion about notes: 57% expected, 43% reported. Physicians: expect 71% worry more, 57% report afterward. All concerns had disappeared afterward.			‘‘patient empowerment scale’’, 8 questions. No difference pre-post. Phys: 50% expect empowerment ↑, 100% report this afterward. (not significant because of sample size)		Physicians: 71% expected more questions, 57% reported afterward.							> bypassing physicians as gatekeepers of information. Risk of patients setting agenda NB! That's exactly what you want to happen in PC. Here doctors seem to be afraid of their role changing.	inclusion: english speaking; previous use of internet as entry criterion; 27% of invited patients responded.
60	Pell	quantitative, pre-post surveys	pre-post	Understand medical condition: pat 92→82%; clin 54→61%; nurse 64→50%; Understand physicans instructions: Patients 80→60%, Clinician 28→32%; Nurse 50→57% No significant outcomes	Worries expected: Clin 86%, Nur 93%. Decreased afterward, patients also ↓ Reassured: pat 90→80%; Clin 75→82%; Nur 64→57%. No increase in confusion or worry reported by patients.	Feel in control: pat 90→86%; clin 93→96%; nur 100→71%		Patients: ↑ empowerment after being given EHR access.		Increase of workload: expected 79% , decreased significantly post-intervention. No increase in workload reported by professionals	Trust Physician more: pat70→42%; Clin 79→79%; nur 92→38%					Find errors: pat 20-44→2-6%; Clin 14-96→11-65%; Nur 21-93→3-7% Especially finding errors in medication: high expectations before, fell significantly.
61	Petersson	quantitative, surveys pre-post	pre-post	Clin about pat: Understand health/medical conditions better (30→15%); Remember the plan for their care better (48→20%); Are better prepared for appointments (31→17%)	Clin about pat: Worry more 58→34%; find notes more confusing than helpful 53→25%	Clin about pat:Feel more in control of their health care (44→24%) Clin: patients in adult psychiatric not more involved in their care		Clin about pat:Take better care of themselves (11→6%)		Clin: appointments take longer 35→15%; spend more time adressing questions 41→18%; Spend more time on editing notes 42→18%	Clin about pat:Trust me more as caregiver (27→14%)					Clin: less candid in documentation 40→22%		HCP did not meet a lot of patients who mentioned having read their record. 'One reason may be that little or no information had been given to patients in adult psychiatric care in Region Skåne about the service.'
70	van den Heuvel	quantitative, surveys pre-post and post	pre-post					no significant difference pre-post. NEL empowerment score 142,71→140,20
71	van der Vaart	quantitative, surveys pre-post	pre-post					no siginificant differences pre-post or between users and non-users			no siginificant differences pre-post or between users and non-users							No significant difference in empowerment. But: 4 out of 8 outcomes ceiling effect. Another explanation for the lack in effect is the short timespan.
75	Wiljer	Quantitative, Surveys and system data, Pre-post	pre-post		anxiety↓ (-2,2 average score, significant difference)			no difference in self-efficacy score pre-post
76	Wolff	quantitative, surveys pre-post	pre-post	Pat better prepared for visits (OR = 1,40), Better understanding of careplan (OR=1,39)				More confident in ability to manage health information (significant raise, OR=2.14)	caregivers using possibility (1/3) to view notes of visits they couldn't attend improves communication (information actually) cp improved communication with care providers (OR = 1,74)
Studies comparing users with non-users or groups of users
30	Aljabri	quantitative, surveys intervention/control	non-user vs user	Adopters reporting significantly higher self-health management knowledge (score 84,3 and 80,0). No significant change in selfmanagement scores between active and non-active users.														selfmanagement score based on two questions.
31	Azizi	quantitative, surveys intervention/control	control-intervention	Difference in change between control and intervention was significant. Intervention group much higher score.												self-care status questionnaire composed of 7 sections (56 questions). All items concerned 'information' .	The self-care index assessed by the researchers in this study had 7 main dimensions and a total of 56 questions. No validity testing has been done, but in a sample size this small that would probably not have been apt, too.	The primary need to recruit participants with minimum computer skills and Internet literacy was a limiting factor. digital divide?
36	Crouch	quantitative, comparative survey user/non-user and system data	non-user vs user	The composite score for getting timely appointments, care, and information was 2.86 (SD = 0.71). Twenty-five (63%) of the participants were able to correctly report their CD4 count. Twenty-seven (68%) were able to correctly report their HIV viral loads. Eighteen (45%) were able to correctly report their ART regimens. TheMy HealtheVet users were able to correctly identify their CD4 counts, with 16…		Patient activation(PAM-13)-score significantly higher in user group		No difference in empowerment(HCEI)-score between groups. HCIE score elements: informed, engaged, flexible….										user group more Caucasian (95% vs 60%) and more computer access (19 vs 14).Digital divide? Small group to draw conclusions, no significant differences
44	Fossa	quantitative, surveys (comparison reading more or less notes)	non-user vs user	patients who had read more notes were 15% more likely (than pat who read 0 notes) to have high scores on 'clinicians effort to help them understand health issues'		patients who had read more (4+) notes were 15% more likely to have high scores on 'clinicians effort in including them in the plan of care.					patients who had read more notes were 15% more likely to have high scores on 'clinicians listening to things that matter most to them'					Measure experience patients with SDM: CollaboRATE scale (3-item), concerning understanding health issues, clinician receptiveness to patient priorities regarding health issues, clinician receptiveness to patient priorities regarding treatment plans.
46	Gerard 2018	mixed methods: free tekst analysis and survey, comparison	subgroups	Understanding health and medical conditions (64% black vs 51% white); Feeling informed about your care (74% of less educated; 62% black vs 42% white); Understanding your provider(s) thoughts (73% of less educated; 71% black vs 59% white); Remembering care plan for your care (62% less educated vs 36% high educated).		Helping you make decisions about your care (62% less educated vs 37% high educated)		Both non-whites as less educated find reading notes extremely important to engage in care. Female, older and high frequency users also find reading note very important to engage in care.
47	Gravis	quantitative, surveys (intervention-control)	non-user vs user	intervention group more satiesfied with treatment explanation, more feeling that they were fully informed. (not significant).	No significant difference in anxiety levels pre-post or between intervention and control group.												NB! Access to the record was not electronically, patients received a BRIEFCASE containing full record information.
52	Mak	quantitative, surveys intervention-control	non-user vs user		No significant differences between service users and comparison group following receipt of rest results.
54	Nagykaldi	Quantitative, comparison Surveys and system data (post)	intervention-control			Significant raise in PAM score in intervention group.										Patient centeredness: adaption of Consumer Assessment of Health CareProviders and Systems (CAHPS); Patient activation: PAM-13 (short PAM). Patientcenteredness score +0,32 in intervention and -0,49 in control group. (not significant)	Items considered part of patient centeredness: assisting patients to make changes in their health habits, helping patients to make changes, encouraging patients to address health concerns, healthy diet, physical activity, worry and stress, depression, pros and cons of care options, and clinician guidance for appropriate care choices; measuring patient perception of provider knowledge of the patie…
57	Oster	quantitative, pre-post surveys	subgroups (HIV vs primary care in common)		worries about privacy not significantly different (21 vs 36%), worries overall 7 vs 6%. Patients: no significant difference in perception benefits/risks. Both groups perceived high benefit/low risk		HIV-group more likely to sharing/discussing visit notes with noncaretaker friend (33 vs 9%), nurse/health prof (24 vs 8%) or other doctor (38 vs 8%)		no change in both groups		no change in both groups					HIV-doctors younger, working fewer hours direct care. "less candid in documentation" significantly lower in postintervention survey (4 vs 23%, pre-int was 36 vs 35%) Post-int. much less likely to change way to address mental health and substance abuse (4% vs 25%) in their notes.		HIV-group younger, more male, non-white, lower education, unemployment. HIV-doctors younger, working less hours in 'direct care'
64	Riippa	quantitative, intervention-control surveys	intervention-control			No significant change in PAM-score. Slight increase intervention, decrease in control group.										Patient activation was studied through the short form of Patient Activation Measure (PAM13) created by Hibbard and colleagues.	The height of PAM score at baseline had more influence on pre-post differences, patients with low PAM scores growing more. No significant effect on PAM score, in other studies a result was seen. Reasons: short period? Simple, not interactive EPR?	Short period as explanation for no significant results PAM-score?
66	Ross	quantitative, comparison surveys	non-user vs user					self-efficacy as domain in KCCQ higher in intervention group, but not significantly higher.	patient satisfaction with doctor-patient communication: trend towards improvement in two areas. 1/ how well patients felt their problems were understood 2/how well doctors explained information. Not significant after correction for multiple comparisons.	More messages per patient, escpecially first 6 months. Physicians and nurses did not feel a perceptible change in workload
67	Shaw	quantitative, comparison surveys	non-user vs user	no difference between 'personalized info group' and 'no personalized information group' in 'learning something new', 'easy to understand information', help to stay healthy, learn about risks or help to understand tests. No difference either in help to remember appointments		no difference in help to make decisions												women with internet acces may be very motivated to seek information themselves, so personalized messages don't add a lot. IN this study only specific aspects of the record were visible. This was because professionals expected unnecessary worry or concern if everything would be visible.
68	Tuil	quantitative, comparison surveys	non-user vs user					Patient empowerment: split up in self-efficacy, actual and perceived knowledge and involvement in decision process. No significant difference in change between groups.										Results comparable with previous studies. Expanations for no significant influence: small sample size; chosen elements of empowerment no good fit with actual term; patient population at IVF clinic already empowered (high score both groups on self-efficacy scale), and since the portal was an add-on to already available website the effect might have been small; in IVF there are little choices to be…
74	Wagner	Quantitative, comparison Surveys and system data	non-user vs user			no impact on patient activation					higher scores on CAHPS provider communication subscale associated with greater use of PHR. (not significant)							Others have found that use of PHRs is most likely when the invitation and interaction of the provider encourages such use. Thus before we can expect PHRs to change clinical outcomes, we need to understand how both patient and provider engage the PHR and use the information contained within the PHR in the context of collaborative care.
